# Supplementary material for: Arabidopsis nicotianamine synthases comprise a common core-NAS domain fused to a variable autoinhibitory C terminus
Source: J Biol Chem. 2023 Apr 21;299(6):104732. doi: 10.1016/j.jbc.2023.104732 (PMC10248798; doi:10.1016/j.jbc.2023.104732)
Supplement: Supporting Table S5 [file mmc3.xlsx]

## Sheet: Table S5
Supporting Information Table S5. DNA sequences of NcNAS, PpNAS and MetrNAS2 codon-optimized for E. coli.
NcNAS
ATGCCTGCACTGCTGAGCGTTTTAGGTCTGGGTAGTCCGCGTAAACATCAGAGCGCACATTATCTGGATAATAACACCAATCCGGATATCCTGGCAGAAAAACTGGATAACATGGGTAGCTGTGCCAATATTACCAAAGCACAGATGATTGCACTGAGCATTCTGGATACCCATAAACAGCTGAAAAAACTGCCTGCATATCAGCCTGGTGAAGAAATTAATCGTCTGCTGGGTAATCTGGTTCATACCTGTGTTCAGATTCATCCGCCTAGCGTTATTCAGCAGATTCTGAATTTTCCGGGTCTGCAGCAGATCCTGCCGAGCCTGCGTACCATTTGTAGCGAAGCAGAAAGCTGTCTGGAAACCCATTGGGCAGAACATACCCTGGCACTGGCAGCA…
PpNAS
ATGACACCGGATGCAATTAGCAAAACCCCGTGTAGCTTTCTGAGCATTTTTCTGCCGTTTCCGAGCACCTGTCCGCCTAATGCAAGCAAAAGCAGCGATACCGCACCGGATACCGCAAATAAACATATTCGTGAAATTCTGAGCCTGTACAAACAGCTGAGCAGCTTTAGCAGCCTGGAACCGCGTGATGAAGTTAATACCGTTTTTGGTAAACTGGTGGAACTGTGTATTACCACACTGAGTGATGATGCACTGGTTGTGAAAATTCTGAAAGATCCGCGTATTAGCAGCATTACACCGCATCTGCGTACCCTGTGTAGCACCGGTGAATGTGCACTGGAAAGCCATTGGGCAAATGTTCTGCTGACCCCGACCAGCGCAGCAGCAATTCCGCTGAGC…
MetrNAS2
ATGGCAAGCTTTCAGAGCTTTAACTTCGAAACCGAAATTCCGCAAGAACTGCTGATTAGCCAGATTATGCAGATTCATACCACCATCAGCAAACTGGAAAGCCTGCGTCCGAGCAAACAGGTTAATACCCTGCTGACCCATCTGGTTAAACTGTGTATTCTGCCGAGCAGCATTGAAATTGAAGCACTGCCGCAAGAGGTTAAAACCATGCGTGAAAGCCTGATTCCGATTTGTGGTAAAGCAGAAGGTCTGCTGGAACTGGAATTTAGCACCTTTATTAGTCAGACCCCGAATCCGGCAAAAAATCTGACCCTGTTTCCGTATTATGGCAACTATGTTAAACTGGCCAACTACGAGAACAAAATCCTGAAAGAAAATGGTGTGGTGGACGCAAAAAAA…
Nc: Neurospora crassa, Pp: Physcomitrella patens, Metr: Medicago truncatula
